# Supplementary material for: 2,4-Dihydr­oxy-N′-(4-methoxy­benzyl­idene)benzohydrazide
Source: Acta Crystallogr Sect E Struct Rep Online. 2008 Jan 18;64(Pt 2):o470. doi: 10.1107/S1600536808001104 (PMC2960241; doi:10.1107/S1600536808001104)
Supplement: Supplementary file 2 [file e-64-0o470-Isup2.hkl]

# 
# h,k,l, Fc-squared, Fo-squared, sigma(Fo-squared) and status flag 
# 
data_I
_shelx_title ' B in Pna2(1)' 
_shelx_refln_list_code          4 
_shelx_F_calc_maximum      147.04 
_exptl_crystal_F_000       600.00 
_reflns_d_resolution_high  0.7829 
 
loop_ 
 _symmetry_equiv_pos_as_xyz 
 'x, y, z' 
 '-x, -y, z+1/2' 
 'x+1/2, -y+1/2, z' 
 '-x+1/2, y+1/2, z+1/2' 
 
_cell_length_a    12.4940 
_cell_length_b     5.1960 
_cell_length_c    20.8250 
_cell_angle_alpha  90.000 
_cell_angle_beta   90.000 
_cell_angle_gamma  90.000 
 
_shelx_F_squared_multiplier     1.000 
 
loop_ 
 _refln_index_h 
 _refln_index_k 
 _refln_index_l 
 _refln_F_squared_calc 
 _refln_F_squared_meas 
 _refln_F_squared_sigma 
 _refln_observed_status 
   2   0   0     1815.03     1796.89     28.33 o 
   4   0   0     5436.06     5451.52    162.13 o 
   6   0   0       64.50       71.11      2.66 o 
   8   0   0       72.21       90.83      3.43 o 
  10   0   0       21.40       37.08      3.44 o 
  12   0   0      171.51      165.96      5.75 o 
  14   0   0        4.15        5.96      2.79 o 
   1   1   0      142.05      143.32      1.77 o 
   2   1   0      226.07      236.67      4.06 o 
   3   1   0       78.29       79.91      1.60 o 
   4   1   0        0.85        0.73      0.33 o 
   5   1   0        1.06        2.22      0.63 o 
   6   1   0       72.29       80.21      2.13 o 
   7   1   0      385.49      383.89      6.64 o 
   8   1   0      114.01      120.37      2.78 o 
   9   1   0       19.82       27.25      2.01 o 
  10   1   0        3.46        0.82      0.91 o 
  11   1   0       12.14       11.37      1.95 o 
  12   1   0       10.05       10.08      1.69 o 
  13   1   0      231.09      207.74      5.71 o 
  14   1   0        2.40        4.04      1.75 o 
  15   1   0        0.04       -0.44      1.43 o 
   0   2   0       11.09        9.94      1.99 o 
   1   2   0      325.56      334.65      4.31 o 
   2   2   0      167.31      169.28      2.61 o 
   3   2   0      102.83       92.50      2.96 o 
   4   2   0       10.69        6.83      0.82 o 
   5   2   0      129.36      140.90      4.35 o 
   6   2   0        5.28        5.69      0.79 o 
   7   2   0      201.08      181.49      6.21 o 
   8   2   0        7.34        8.73      1.63 o 
   9   2   0     1322.46     1283.37     15.53 o 
  10   2   0       37.97       39.37      3.23 o 
  11   2   0      140.62      133.98      4.38 o 
  12   2   0        3.17        3.78      1.40 o 
  13   2   0      147.35      152.21      5.91 o 
  14   2   0       10.53       12.30      2.30 o 
  15   2   0       35.89       39.65      3.42 o 
   1   3   0      112.13      121.25      2.03 o 
   2   3   0     2633.94     2575.80     24.19 o 
   3   3   0       59.06       58.24      2.83 o 
   4   3   0     1854.17     1924.43     19.83 o 
   5   3   0        3.60        3.16      1.20 o 
   6   3   0      197.05      189.92      5.65 o 
   7   3   0       21.64       21.75      2.94 o 
   8   3   0      694.29      704.15     14.36 o 
   9   3   0        0.61        2.08      1.52 o 
  10   3   0       58.60       61.72      4.04 o 
  11   3   0       12.67       12.25      2.41 o 
  12   3   0       12.15       13.62      2.75 o 
  13   3   0       18.63       21.16      3.35 o 
  14   3   0       82.40       83.28      5.66 o 
   0   4   0       21.95       20.04      1.44 o 
   1   4   0      120.54      127.02      3.36 o 
   2   4   0        6.52        6.96      1.16 o 
   3   4   0       53.50       54.34      3.04 o 
   4   4   0       27.34       26.07      1.93 o 
   5   4   0       22.86       22.70      2.42 o 
   6   4   0        4.90        1.80      1.45 o 
   7   4   0       30.69       28.59      4.20 o 
   8   4   0       13.85       21.85      4.17 o 
   9   4   0        0.91        0.19      1.57 o 
  10   4   0       14.57       14.60      2.75 o 
  11   4   0      142.77      138.61      6.35 o 
  12   4   0       19.35       19.86      3.35 o 
   1   5   0        4.71        3.85      1.58 o 
   2   5   0       15.20       15.46      2.21 o 
   3   5   0        8.83        8.13      1.61 o 
   4   5   0       16.27       14.24      1.62 o 
   5   5   0        7.92        5.06      1.72 o 
   6   5   0        0.91       -0.66      1.40 o 
   7   5   0        8.50        9.49      2.30 o 
   8   5   0        1.73       -1.02      1.53 o 
   9   5   0        2.15        0.57      1.87 o 
  10   5   0        0.90        0.98      2.03 o 
   1   6   0       85.17      106.41     13.65 o 
   2   6   0      199.35      208.90     16.33 o 
   3   6   0        5.15        8.77      2.60 o 
   4   6   0        4.47        1.61      3.05 o 
   5   6   0        0.07       -0.06      2.73 o 
   6   6   0        5.49        6.32      3.67 o 
   2   0   1     2457.74     2409.86     37.34 o 
   4   0   1     3183.92     3030.81     27.26 o 
   6   0   1     4087.01     4406.32     58.12 o 
   8   0   1      127.33      148.85      3.09 o 
  10   0   1       46.79       47.13      2.08 o 
  12   0   1       15.86       13.83      1.54 o 
  14   0   1       68.39       66.80      7.14 o 
   0   1   1     2701.87     2716.88     23.90 o 
   1   1   1      798.81      818.62      6.19 o 
   2   1   1      846.76      864.14      9.23 o 
   3   1   1     1751.36     1756.44     10.91 o 
   4   1   1       33.96       30.59      0.70 o 
   5   1   1      274.52      272.98      2.53 o 
   6   1   1       82.75       74.09      1.31 o 
   7   1   1      169.93      182.83      2.30 o 
   8   1   1      312.31      344.84      3.53 o 
   9   1   1       27.69       24.83      1.06 o 
  10   1   1      132.80      133.16      2.79 o 
  11   1   1       52.45       50.36      1.89 o 
  12   1   1       42.33       39.49      2.15 o 
  13   1   1       25.90       26.08      1.71 o 
  14   1   1       62.29       67.54      3.42 o 
  15   1   1       30.23       30.26      2.12 o 
   1   2   1      104.64      104.92      1.46 o 
   2   2   1      329.12      310.03      2.66 o 
   3   2   1      462.45      477.86      4.44 o 
   4   2   1       50.12       48.48      1.03 o 
   5   2   1      645.54      675.51      5.16 o 
   6   2   1      154.28      155.23      2.16 o 
   7   2   1      300.77      282.24      3.76 o 
   8   2   1      498.59      468.33      5.35 o 
   9   2   1       73.24       79.61      2.50 o 
  10   2   1      532.62      521.99      6.23 o 
  11   2   1       69.49       65.78      2.23 o 
  12   2   1       65.48       63.31      2.38 o 
  13   2   1       66.79       70.34      2.60 o 
  14   2   1        1.55        2.76      1.18 o 
  15   2   1       56.74       62.97      3.73 o 
   0   3   1       47.28       50.68      1.36 o 
   1   3   1      112.82      126.15      1.56 o 
   2   3   1      404.87      432.46      3.74 o 
   3   3   1     1304.54     1371.42     11.84 o 
   4   3   1      172.61      185.42      3.18 o 
   5   3   1       44.23       45.61      1.47 o 
   6   3   1      117.83      125.42      3.86 o 
   7   3   1      455.64      458.31      6.88 o 
   8   3   1      345.82      331.36      5.92 o 
   9   3   1       28.57       29.20      2.51 o 
  10   3   1      287.88      296.50      6.06 o 
  11   3   1      136.50      133.97      4.17 o 
  12   3   1       11.54       10.48      1.86 o 
  13   3   1       32.52       34.26      2.78 o 
  14   3   1       38.27       42.84      3.17 o 
   1   4   1       43.33       46.06      1.39 o 
   2   4   1      122.45      122.18      2.42 o 
   3   4   1       26.77       24.53      1.28 o 
   4   4   1       83.69       82.85      2.36 o 
   5   4   1       19.95       19.00      1.67 o 
   6   4   1       71.91       75.83      3.31 o 
   7   4   1       68.64       75.11      2.89 o 
   8   4   1       19.84       21.78      1.96 o 
   9   4   1       21.56       19.32      2.00 o 
  10   4   1      159.84      166.30      4.77 o 
  11   4   1       21.58       23.78      2.55 o 
  12   4   1      217.21      230.14      6.05 o 
   0   5   1       44.40       51.01      4.23 o 
   1   5   1       51.94       55.71      2.40 o 
   2   5   1       14.97       13.74      1.35 o 
   3   5   1       53.25       54.87      2.77 o 
   4   5   1       24.70       26.22      1.29 o 
   5   5   1        0.92        1.03      1.05 o 
   6   5   1       23.79       19.61      1.92 o 
   7   5   1       32.75       31.80      2.37 o 
   8   5   1        4.17        2.74      1.31 o 
   9   5   1        0.31        0.01      1.16 o 
  10   5   1       17.91       19.23      2.30 o 
   1   6   1      299.03      330.38      6.62 o 
   2   6   1       21.46       23.63      2.05 o 
   3   6   1      226.07      245.55      6.68 o 
   4   6   1        5.79        4.55      2.38 o 
   5   6   1        8.33        5.95      2.34 o 
   6   6   1        6.82        5.61      2.35 o 
   0   0   2     7009.67     5745.53     87.93 o 
   2   0   2    11372.05    10011.49     73.89 o 
   4   0   2     3926.03     3710.89     38.63 o 
   6   0   2     1179.34     1240.19     15.24 o 
   8   0   2      119.77      122.12      2.99 o 
  10   0   2      178.97      161.19      4.32 o 
  12   0   2      166.86      153.17      3.96 o 
  14   0   2       53.86       52.46      3.87 o 
   1   1   2      168.44      167.07      1.48 o 
   2   1   2     2922.15     2887.00     16.88 o 
   3   1   2     5676.51     5548.52     31.37 o 
   4   1   2      404.35      421.50      3.11 o 
   5   1   2      414.51      407.99      3.33 o 
   6   1   2      968.00     1016.44     11.63 o 
   7   1   2      686.22      716.92      5.48 o 
   8   1   2      142.53      159.73      2.27 o 
   9   1   2       22.74       23.49      1.23 o 
  10   1   2      154.73      160.51      2.81 o 
  11   1   2       50.91       43.57      1.85 o 
  12   1   2      162.67      153.83      3.32 o 
  13   1   2       74.84       70.33      3.11 o 
  14   1   2        6.82        7.30      1.29 o 
  15   1   2        1.74        3.22      1.21 o 
   0   2   2      219.73      213.59      2.52 o 
   1   2   2       11.22       10.06      0.45 o 
   2   2   2      334.86      341.63      2.91 o 
   3   2   2      427.88      411.17      3.81 o 
   4   2   2      162.78      180.94      2.82 o 
   5   2   2      186.03      212.76      2.83 o 
   6   2   2       26.77       28.41      1.04 o 
   7   2   2      102.40       97.70      2.97 o 
   8   2   2      181.69      185.91      3.16 o 
   9   2   2      644.85      603.57      6.77 o 
  10   2   2      274.31      291.03      4.44 o 
  11   2   2      110.80      109.43      2.81 o 
  12   2   2       34.77       32.38      1.85 o 
  13   2   2      105.85      113.45      3.15 o 
  14   2   2       25.64       27.52      2.19 o 
  15   2   2       11.86       13.76      1.89 o 
   1   3   2       17.40       18.29      0.67 o 
   2   3   2       90.91       83.75      1.46 o 
   3   3   2      455.15      486.03      5.39 o 
   4   3   2       37.63       40.68      1.59 o 
   5   3   2      351.83      380.42      4.92 o 
   6   3   2      176.56      173.51      3.84 o 
   7   3   2      190.10      180.53      4.11 o 
   8   3   2      159.16      170.52      5.13 o 
   9   3   2      470.08      488.46      8.00 o 
  10   3   2      244.81      248.38      5.52 o 
  11   3   2       28.68       26.28      2.26 o 
  12   3   2       23.15       21.77      2.22 o 
  13   3   2       19.15       21.29      2.38 o 
  14   3   2       21.15       25.72      2.66 o 
   0   4   2       35.00       32.35      1.87 o 
   1   4   2       55.30       55.06      1.41 o 
   2   4   2       69.13       70.20      1.75 o 
   3   4   2       24.56       24.96      1.12 o 
   4   4   2        4.88        5.10      0.93 o 
   5   4   2       32.73       33.68      1.71 o 
   6   4   2      223.15      229.42      4.82 o 
   7   4   2      147.13      144.74      3.96 o 
   8   4   2       29.25       24.27      2.00 o 
   9   4   2       29.94       29.97      2.82 o 
  10   4   2       26.87       31.91      2.80 o 
  11   4   2      121.43      124.99      4.56 o 
  12   4   2        3.11        3.29      1.53 o 
   1   5   2       38.63       39.71      1.94 o 
   2   5   2       15.68       12.99      1.59 o 
   3   5   2       36.51       38.93      1.79 o 
   4   5   2        5.74        3.46      0.90 o 
   5   5   2       18.94       16.61      1.58 o 
   6   5   2       57.72       51.68      2.43 o 
   7   5   2        2.52        2.36      1.04 o 
   8   5   2        0.26        1.49      1.12 o 
   9   5   2        5.69        2.59      1.13 o 
  10   5   2        2.63        3.88      1.17 o 
   0   6   2       76.44       83.47      4.98 o 
   1   6   2       30.74       31.00      2.50 o 
   2   6   2        2.90        2.15      1.49 o 
   3   6   2       97.04      101.01      4.43 o 
   4   6   2       35.83       31.88      2.93 o 
   5   6   2       52.31       51.47      3.44 o 
   6   6   2        2.63        3.47      1.80 o 
   2   0   3     4508.12     4378.28     37.97 o 
   4   0   3     1514.66     1546.86     10.49 o 
   6   0   3     2610.53     2922.76     27.27 o 
   8   0   3       10.32        6.00      1.21 o 
  10   0   3      150.79      157.32      3.60 o 
  12   0   3      170.15      162.76      4.06 o 
  14   0   3       97.08       93.60      4.92 o 
   0   1   3     3171.51     3150.99     27.99 o 
   1   1   3     2624.04     2577.07     14.15 o 
   2   1   3     4577.00     4549.60     26.99 o 
   3   1   3      333.15      291.57      2.27 o 
   4   1   3       40.92       36.30      0.69 o 
   5   1   3      534.77      566.51      3.51 o 
   6   1   3      221.61      222.17      2.29 o 
   7   1   3      222.13      225.28      2.25 o 
   8   1   3       74.74       81.46      1.39 o 
   9   1   3      106.13      101.50      1.77 o 
  10   1   3      269.38      271.14      3.73 o 
  11   1   3       78.85       77.83      2.47 o 
  12   1   3       73.85       66.42      2.28 o 
  13   1   3        7.29        6.61      1.30 o 
  14   1   3       45.34       37.62      2.36 o 
  15   1   3       20.09       25.45      1.97 o 
   1   2   3      357.79      363.65      2.62 o 
   2   2   3      579.92      577.90      4.40 o 
   3   2   3      959.99      990.85      7.53 o 
   4   2   3     1396.21     1466.76     10.56 o 
   5   2   3       64.89       63.81      1.40 o 
   6   2   3       56.88       51.29      1.54 o 
   7   2   3       15.15       16.66      1.20 o 
   8   2   3      963.27      962.13      8.65 o 
   9   2   3      170.21      170.07      2.90 o 
  10   2   3      117.62      113.34      2.76 o 
  11   2   3       32.32       31.43      1.73 o 
  12   2   3       56.01       60.37      2.32 o 
  13   2   3       12.77        8.21      1.47 o 
  14   2   3       31.01       35.75      2.43 o 
  15   2   3       52.74       60.79      3.08 o 
   0   3   3       27.74       27.79      1.12 o 
   1   3   3       39.71       37.80      0.96 o 
   2   3   3       85.43       88.73      1.35 o 
   3   3   3      205.63      216.43      2.68 o 
   4   3   3       66.34       66.34      1.92 o 
   5   3   3       29.74       32.95      1.49 o 
   6   3   3      694.35      680.23      7.33 o 
   7   3   3      198.31      193.91      4.29 o 
   8   3   3      184.97      182.92      4.31 o 
   9   3   3      542.04      550.40      8.30 o 
  10   3   3      337.93      346.39      6.10 o 
  11   3   3        8.55       11.57      1.70 o 
  12   3   3       21.12       22.07      2.23 o 
  13   3   3       48.67       49.53      3.11 o 
  14   3   3       24.06       25.17      2.61 o 
   1   4   3       29.80       28.67      1.06 o 
   2   4   3       31.28       28.81      1.14 o 
   3   4   3       19.62       20.17      1.11 o 
   4   4   3      116.29      118.25      2.59 o 
   5   4   3      231.00      226.92      4.09 o 
   6   4   3       17.33       18.02      1.70 o 
   7   4   3       45.37       48.16      2.51 o 
   8   4   3       29.47       31.00      2.23 o 
   9   4   3       51.38       50.36      2.48 o 
  10   4   3       83.13       85.14      3.10 o 
  11   4   3       16.79       15.22      2.00 o 
  12   4   3       95.61      109.29      4.22 o 
   0   5   3      763.77      764.82     14.09 o 
   1   5   3      142.99      148.70      3.51 o 
   2   5   3        9.29        8.34      1.29 o 
   3   5   3       84.27       93.12      2.38 o 
   4   5   3       68.24       64.77      1.97 o 
   5   5   3       83.08       82.35      2.57 o 
   6   5   3        5.68        3.46      1.06 o 
   7   5   3       47.61       42.47      2.18 o 
   8   5   3        3.53        2.37      1.08 o 
   9   5   3        4.63        2.59      1.18 o 
  10   5   3       11.82       12.77      1.70 o 
   1   6   3       33.44       29.88      2.50 o 
   2   6   3       10.20        7.33      1.65 o 
   3   6   3       25.75       28.84      2.45 o 
   4   6   3       12.44       13.65      2.26 o 
   5   6   3        8.12        6.49      2.38 o 
   6   6   3        4.54        3.23      1.85 o 
   0   0   4     9317.51     8285.96     87.60 o 
   2   0   4      606.30      608.47      6.46 o 
   4   0   4      330.30      319.30      3.90 o 
   6   0   4      453.69      471.68      4.94 o 
   8   0   4      306.16      308.85      5.38 o 
  10   0   4       79.72       70.44      2.46 o 
  12   0   4      159.81      127.78      3.22 o 
  14   0   4       37.33       35.79      3.51 o 
   1   1   4    17309.53    16099.83    127.04 o 
   2   1   4     5357.65     5325.98     31.23 o 
   3   1   4     1760.84     1811.37     10.44 o 
   4   1   4      148.51      159.49      1.48 o 
   5   1   4      213.97      211.22      1.94 o 
   6   1   4      807.70      851.45      5.66 o 
   7   1   4       59.01       51.21      1.05 o 
   8   1   4       18.89       18.76      0.76 o 
   9   1   4       76.27       70.99      1.51 o 
  10   1   4      257.23      247.54      3.57 o 
  11   1   4      270.62      261.32      4.18 o 
  12   1   4      115.97      121.84      2.98 o 
  13   1   4        2.77        1.85      0.98 o 
  14   1   4        0.92        2.82      0.98 o 
  15   1   4       18.37       12.52      1.95 o 
   0   2   4     1056.65     1064.28      9.47 o 
   1   2   4      170.64      166.65      1.67 o 
   2   2   4     3292.59     3563.89     24.87 o 
   3   2   4     3198.19     3402.68     17.97 o 
   4   2   4      229.21      241.37      2.27 o 
   5   2   4      151.07      163.79      2.22 o 
   6   2   4      103.52       99.40      1.84 o 
   7   2   4      448.28      436.86      5.01 o 
   8   2   4      134.10      133.26      2.65 o 
   9   2   4      335.67      341.80      4.26 o 
  10   2   4      188.59      186.70      3.49 o 
  11   2   4       17.78       17.28      1.48 o 
  12   2   4       46.15       47.29      2.38 o 
  13   2   4       61.19       67.76      2.91 o 
  14   2   4       50.90       52.73      2.36 o 
  15   2   4       13.19       14.24      1.75 o 
   1   3   4      125.11      125.39      1.67 o 
   2   3   4      190.86      188.86      2.08 o 
   3   3   4       86.71       97.24      1.68 o 
   4   3   4      296.60      314.08      3.71 o 
   5   3   4       35.33       35.17      1.24 o 
   6   3   4      286.04      299.13      4.06 o 
   7   3   4       30.71       27.10      1.62 o 
   8   3   4      140.82      148.93      4.43 o 
   9   3   4      311.93      317.60      5.36 o 
  10   3   4      156.02      161.83      3.91 o 
  11   3   4       18.22       19.56      2.11 o 
  12   3   4      101.11       99.65      3.81 o 
  13   3   4       35.05       38.52      2.35 o 
  14   3   4        7.37        5.35      1.69 o 
   0   4   4      681.73      671.13      7.91 o 
   1   4   4       79.96       77.34      1.71 o 
   2   4   4        3.03        4.01      0.63 o 
   3   4   4       79.31       77.43      1.94 o 
   4   4   4        4.65        5.80      0.82 o 
   5   4   4       53.59       52.59      1.75 o 
   6   4   4       14.84       14.55      1.34 o 
   7   4   4      106.49      103.12      2.82 o 
   8   4   4       15.16       17.30      1.41 o 
   9   4   4       21.65       27.60      1.73 o 
  10   4   4        6.34        4.97      1.10 o 
  11   4   4       15.49       17.15      1.92 o 
  12   4   4       13.19       16.04      2.01 o 
   1   5   4      389.27      409.50      6.94 o 
   2   5   4      110.26      112.33      3.11 o 
   3   5   4        8.44        6.79      1.04 o 
   4   5   4       33.73       34.45      1.84 o 
   5   5   4        3.14        5.41      1.23 o 
   6   5   4       10.15        7.62      1.34 o 
   7   5   4        0.20        0.93      0.95 o 
   8   5   4       20.73       20.23      1.77 o 
   9   5   4        0.05        0.44      1.10 o 
  10   5   4        2.52        0.93      1.21 o 
   0   6   4        6.50        6.06      2.39 o 
   1   6   4        0.71       -0.71      1.33 o 
   2   6   4       25.88       27.10      2.41 o 
   3   6   4        2.08        1.81      1.51 o 
   4   6   4        3.23        2.41      1.78 o 
   5   6   4       12.97       14.13      2.41 o 
   6   6   4        4.66        3.72      2.03 o 
   2   0   5      649.14      635.24      5.89 o 
   4   0   5     1293.74     1217.60      9.37 o 
   6   0   5      213.92      224.76      3.03 o 
   8   0   5       26.47       34.25      1.70 o 
  10   0   5        3.93        2.97      0.81 o 
  12   0   5      616.53      599.14      7.50 o 
  14   0   5       61.73       52.31      3.97 o 
   0   1   5    21621.22    19443.78    377.90 o 
   1   1   5     4750.87     4725.34     27.20 o 
   2   1   5      150.07      133.51      1.49 o 
   3   1   5     1096.97     1023.56      6.11 o 
   4   1   5     1082.54     1130.90      6.48 o 
   5   1   5      577.67      582.55      3.74 o 
   6   1   5      431.08      428.87      4.29 o 
   7   1   5      260.18      281.01      2.80 o 
   8   1   5      137.57      139.81      1.83 o 
   9   1   5      234.73      236.19      2.94 o 
  10   1   5      684.54      649.35      5.63 o 
  11   1   5      141.97      132.19      2.73 o 
  12   1   5       21.32       17.18      1.33 o 
  13   1   5       74.92       68.03      2.51 o 
  14   1   5       39.68       35.01      2.06 o 
  15   1   5       37.79       40.07      2.88 o 
   1   2   5      203.38      210.39      1.96 o 
   2   2   5       92.91      103.29      1.55 o 
   3   2   5      542.36      575.21      4.35 o 
   4   2   5       12.46       16.54      0.63 o 
   5   2   5       38.66       40.43      1.18 o 
   6   2   5       29.69       30.67      1.04 o 
   7   2   5       76.12       80.86      1.90 o 
   8   2   5      249.41      243.10      3.20 o 
   9   2   5      231.86      239.58      3.30 o 
  10   2   5       40.62       42.91      1.78 o 
  11   2   5       93.47       90.53      2.47 o 
  12   2   5       13.03       16.07      1.51 o 
  13   2   5       12.15       10.70      1.40 o 
  14   2   5       61.55       66.96      2.81 o 
   0   3   5      456.25      476.20      5.12 o 
   1   3   5       52.45       56.44      1.14 o 
   2   3   5       64.63       64.77      1.15 o 
   3   3   5       64.83       65.34      1.30 o 
   4   3   5       12.24       12.33      0.90 o 
   5   3   5       28.22       30.19      1.25 o 
   6   3   5       52.65       55.19      1.66 o 
   7   3   5      101.01      103.14      2.56 o 
   8   3   5      101.05       94.13      2.54 o 
   9   3   5      253.84      254.16      4.07 o 
  10   3   5       17.31       17.13      1.50 o 
  11   3   5       23.29       19.78      1.84 o 
  12   3   5       68.65       63.79      2.98 o 
  13   3   5       26.27       32.36      2.44 o 
   1   4   5      163.93      163.84      3.30 o 
   2   4   5      109.92      109.88      2.43 o 
   3   4   5       42.49       45.01      1.56 o 
   4   4   5       68.17       67.91      1.91 o 
   5   4   5       72.98       73.76      2.16 o 
   6   4   5      272.10      274.42      4.43 o 
   7   4   5       32.28       27.84      1.73 o 
   8   4   5       99.66       93.95      2.80 o 
   9   4   5       52.90       56.54      2.42 o 
  10   4   5        0.41        0.28      0.99 o 
  11   4   5        1.48        2.75      1.30 o 
  12   4   5       66.22       67.38      3.25 o 
   0   5   5       99.28      105.08      5.04 o 
   1   5   5      319.82      334.54      6.60 o 
   2   5   5      111.20      121.15      3.78 o 
   3   5   5       44.14       46.15      2.24 o 
   4   5   5       66.34       66.07      2.12 o 
   5   5   5       25.51       27.73      1.74 o 
   6   5   5        0.37        1.50      0.98 o 
   7   5   5       17.37       18.13      1.66 o 
   8   5   5       11.38       12.95      1.73 o 
   9   5   5       38.07       37.76      2.31 o 
  10   5   5        2.21        3.84      1.31 o 
   1   6   5        4.76        4.55      1.58 o 
   2   6   5        9.51        8.35      1.81 o 
   3   6   5        2.73        4.20      1.57 o 
   4   6   5        3.36        4.94      1.91 o 
   5   6   5        2.66        1.82      1.74 o 
   6   6   5        0.91       -0.16      2.43 o 
   0   0   6      564.48      472.91      6.94 o 
   2   0   6     1285.82     1251.31     21.85 o 
   4   0   6     1335.10     1309.62     10.32 o 
   6   0   6      387.95      392.94      4.25 o 
   8   0   6      138.39      138.25      2.72 o 
  10   0   6      206.33      204.54      3.71 o 
  12   0   6        1.53        4.05      1.16 o 
  14   0   6        1.57       -0.26      1.62 o 
   1   1   6      717.60      741.03      5.33 o 
   2   1   6     1044.67     1018.75      6.43 o 
   3   1   6      270.73      270.85      2.48 o 
   4   1   6     1362.84     1360.10      7.88 o 
   5   1   6      642.52      674.57      4.23 o 
   6   1   6      306.38      306.98      2.72 o 
   7   1   6       53.51       47.24      1.20 o 
   8   1   6      160.53      160.69      2.06 o 
   9   1   6      229.47      221.57      3.04 o 
  10   1   6      203.86      203.49      3.07 o 
  11   1   6       83.39       81.39      2.19 o 
  12   1   6        1.96        1.66      0.76 o 
  13   1   6       66.50       66.42      2.46 o 
  14   1   6       27.60       25.91      1.87 o 
  15   1   6        7.58        7.70      1.86 o 
   0   2   6      363.05      388.18      4.42 o 
   1   2   6      210.56      227.83      2.59 o 
   2   2   6      318.87      365.96      3.38 o 
   3   2   6      723.65      780.17      5.55 o 
   4   2   6     1884.59     2033.36     11.59 o 
   5   2   6      115.89      124.68      1.69 o 
   6   2   6      380.30      378.15      3.74 o 
   7   2   6      646.47      642.86      5.45 o 
   8   2   6      164.12      158.47      3.04 o 
   9   2   6      228.09      229.53      3.85 o 
  10   2   6       43.73       42.82      1.93 o 
  11   2   6      109.74      104.83      2.86 o 
  12   2   6       92.91       86.27      2.77 o 
  13   2   6        1.35        0.05      1.05 o 
  14   2   6        1.91        0.41      1.18 o 
   1   3   6       68.80       65.36      1.23 o 
   2   3   6       77.62       82.35      1.38 o 
   3   3   6       76.32       80.96      1.70 o 
   4   3   6        6.53        4.77      0.59 o 
   5   3   6       10.10        8.96      0.95 o 
   6   3   6       33.92       34.39      1.40 o 
   7   3   6       15.10       15.94      1.26 o 
   8   3   6       80.47       76.39      2.34 o 
   9   3   6      264.57      254.81      4.39 o 
  10   3   6       35.07       38.40      2.22 o 
  11   3   6       15.10       13.99      1.66 o 
  12   3   6       59.96       65.58      3.25 o 
  13   3   6       26.48       29.36      2.38 o 
   0   4   6      212.59      226.23      5.03 o 
   1   4   6        9.26        9.39      0.91 o 
   2   4   6      364.40      362.36      4.64 o 
   3   4   6       75.50       71.12      2.61 o 
   4   4   6       40.81       40.49      1.57 o 
   5   4   6      110.50      110.91      2.48 o 
   6   4   6       62.16       68.49      2.29 o 
   7   4   6      248.54      255.99      4.44 o 
   8   4   6       56.10       59.28      3.22 o 
   9   4   6       44.75       41.94      2.43 o 
  10   4   6       95.32      105.70      3.20 o 
  11   4   6        6.73        3.86      1.40 o 
  12   4   6       27.54       27.34      2.70 o 
   1   5   6       40.33       41.76      2.51 o 
   2   5   6      256.40      260.36      5.58 o 
   3   5   6      127.38      131.75      3.74 o 
   4   5   6       19.19       20.55      1.95 o 
   5   5   6       14.78       15.00      1.82 o 
   6   5   6       69.95       65.99      2.53 o 
   7   5   6       67.68       62.69      2.59 o 
   8   5   6       19.42       20.56      1.85 o 
   9   5   6       11.54       12.69      1.67 o 
   0   6   6        0.08        0.61      1.77 o 
   1   6   6        0.79        1.29      1.42 o 
   2   6   6        2.74        1.05      1.45 o 
   3   6   6        7.51        6.33      2.88 o 
   4   6   6        1.90        3.27      1.86 o 
   5   6   6        6.02        5.23      2.12 o 
   2   0   7     1503.87     1415.39     20.27 o 
   4   0   7      963.37      916.70      7.62 o 
   6   0   7       82.61       75.91      1.69 o 
   8   0   7       50.35       57.79      2.05 o 
  10   0   7      166.26      158.85      3.43 o 
  12   0   7      790.45      747.99     18.07 o 
  14   0   7        9.96        8.34      2.65 o 
   0   1   7      212.40      217.47      3.57 o 
   1   1   7     1265.91     1329.21      8.09 o 
   2   1   7      747.52      753.57      5.15 o 
   3   1   7      743.32      760.43      5.28 o 
   4   1   7     1434.81     1483.02      8.57 o 
   5   1   7     1333.26     1395.24      7.90 o 
   6   1   7      259.81      287.77      2.76 o 
   7   1   7       48.53       41.39      1.05 o 
   8   1   7      179.25      184.99      2.26 o 
   9   1   7      376.26      381.35      4.16 o 
  10   1   7      298.56      266.26      3.68 o 
  11   1   7       98.07       93.58      3.61 o 
  12   1   7       49.82       49.01      2.43 o 
  13   1   7       22.99       21.98      1.73 o 
  14   1   7       34.70       34.40      2.09 o 
  15   1   7        5.23        4.55      1.61 o 
   1   2   7       21.05       23.30      0.78 o 
   2   2   7      957.38      886.32      6.15 o 
   3   2   7     1987.63     1992.99     12.03 o 
   4   2   7       78.57       91.50      1.82 o 
   5   2   7      506.08      545.99      4.29 o 
   6   2   7        5.88        6.62      0.67 o 
   7   2   7      291.58      289.37      3.36 o 
   8   2   7      596.61      600.49      6.54 o 
   9   2   7      206.32      199.72      3.59 o 
  10   2   7       69.48       69.47      2.71 o 
  11   2   7       63.67       59.29      2.55 o 
  12   2   7       50.64       49.30      2.27 o 
  13   2   7       48.08       57.09      2.69 o 
  14   2   7       10.66       12.09      1.64 o 
   0   3   7      318.21      304.45      3.90 o 
   1   3   7        2.39        1.74      0.45 o 
   2   3   7       42.91       38.76      1.16 o 
   3   3   7       48.24       46.83      1.85 o 
   4   3   7       42.37       42.36      1.35 o 
   5   3   7       11.44       10.22      0.89 o 
   6   3   7       49.37       48.51      1.75 o 
   7   3   7        1.12        2.13      0.78 o 
   8   3   7       18.79       17.29      1.39 o 
   9   3   7       21.95       19.61      1.52 o 
  10   3   7       48.82       50.65      2.46 o 
  11   3   7       37.16       40.51      2.40 o 
  12   3   7        7.30        7.16      1.50 o 
  13   3   7       31.31       37.36      2.59 o 
   1   4   7      682.82      681.49      6.43 o 
   2   4   7       85.16       93.11      2.64 o 
   3   4   7       30.79       27.53      1.43 o 
   4   4   7        0.58       -0.17      0.69 o 
   5   4   7      103.42       93.11      2.65 o 
   6   4   7      452.45      425.92      5.75 o 
   7   4   7       24.09       27.46      1.72 o 
   8   4   7       82.66       80.85      2.95 o 
   9   4   7       19.05       17.17      1.61 o 
  10   4   7       45.66       46.31      2.35 o 
  11   4   7       25.49       29.35      2.36 o 
  12   4   7        0.16       -2.82      1.93 o 
   0   5   7       29.61       24.54      3.05 o 
   1   5   7       20.01       19.75      1.95 o 
   2   5   7        2.44        1.51      1.25 o 
   3   5   7       10.80       10.28      1.42 o 
   4   5   7       44.61       42.22      2.50 o 
   5   5   7       19.39       18.00      1.93 o 
   6   5   7       78.01       75.60      3.34 o 
   7   5   7       88.99       87.79      3.67 o 
   8   5   7        0.99       -0.97      1.06 o 
   9   5   7       15.66       20.34      1.92 o 
   1   6   7        0.22       -0.29      1.33 o 
   2   6   7        3.21        1.73      1.50 o 
   3   6   7        8.45       10.38      1.92 o 
   4   6   7        8.65        9.91      2.25 o 
   5   6   7        1.75        0.78      1.84 o 
   0   0   8     1351.55     1236.82     15.69 o 
   2   0   8      162.64      163.19      2.49 o 
   4   0   8      187.84      198.80      2.68 o 
   6   0   8      275.75      261.42      3.42 o 
   8   0   8       76.29       80.36      2.39 o 
  10   0   8       60.15       60.79      2.40 o 
  12   0   8      318.49      331.29      7.59 o 
  14   0   8        1.23        1.08      2.57 o 
   1   1   8      392.41      418.20      3.36 o 
   2   1   8     1823.31     1884.11     11.18 o 
   3   1   8      348.45      372.62      3.26 o 
   4   1   8     1373.41     1418.33      9.58 o 
   5   1   8      258.49      274.16      2.59 o 
   6   1   8       59.03       58.26      1.21 o 
   7   1   8       40.59       41.68      1.12 o 
   8   1   8      463.89      463.47      4.19 o 
   9   1   8      546.24      531.37      5.61 o 
  10   1   8       29.27       27.80      1.44 o 
  11   1   8      127.32      125.11      3.00 o 
  12   1   8       17.42       17.05      1.49 o 
  13   1   8       62.39       72.79      2.59 o 
  14   1   8       65.72       61.35      2.66 o 
  15   1   8        1.35        4.09      1.69 o 
   0   2   8     1824.31     1703.50     19.19 o 
   1   2   8      406.50      396.10      3.46 o 
   2   2   8     1550.34     1553.48      9.76 o 
   3   2   8        9.44        8.65      0.84 o 
   4   2   8      112.28      114.83      1.79 o 
   5   2   8      507.33      527.42      4.50 o 
   6   2   8       26.56       27.38      1.28 o 
   7   2   8      294.68      290.83      3.43 o 
   8   2   8      161.07      151.94      3.04 o 
   9   2   8      440.46      438.73      6.25 o 
  10   2   8      129.21      129.97      3.41 o 
  11   2   8       38.33       33.14      2.08 o 
  12   2   8       14.08       15.63      1.73 o 
  13   2   8       23.83       25.27      2.13 o 
  14   2   8        5.18        2.72      1.46 o 
   1   3   8       58.02       58.37      1.35 o 
   2   3   8       95.80       95.14      2.13 o 
   3   3   8       75.32       79.32      1.75 o 
   4   3   8       86.15       82.88      1.84 o 
   5   3   8       54.79       57.72      1.82 o 
   6   3   8       11.21       11.70      1.22 o 
   7   3   8        4.57        4.14      0.91 o 
   8   3   8       27.88       25.02      1.57 o 
   9   3   8       68.50       62.84      2.68 o 
  10   3   8       17.27       19.52      1.88 o 
  11   3   8        9.99        8.78      1.43 o 
  12   3   8       14.83       16.79      1.93 o 
  13   3   8       28.46       36.33      2.91 o 
   0   4   8     2635.03     2591.17     27.69 o 
   1   4   8      312.41      316.12      4.10 o 
   2   4   8       34.98       33.96      2.48 o 
   3   4   8        7.13        8.05      1.10 o 
   4   4   8       49.38       41.48      1.98 o 
   5   4   8      176.47      167.03      3.32 o 
   6   4   8       80.92       75.70      2.65 o 
   7   4   8      109.27      105.48      2.89 o 
   8   4   8       34.46       39.16      2.05 o 
   9   4   8       16.93       17.00      1.62 o 
  10   4   8       36.61       39.33      2.24 o 
  11   4   8       29.72       33.63      2.49 o 
   1   5   8       31.01       30.13      2.28 o 
   2   5   8       36.96       32.13      2.37 o 
   3   5   8       18.97       16.15      1.78 o 
   4   5   8       10.61        9.53      2.37 o 
   5   5   8       35.14       40.21      2.27 o 
   6   5   8       11.40       10.64      1.73 o 
   7   5   8       48.68       50.06      3.00 o 
   8   5   8        1.97        1.54      1.35 o 
   9   5   8        6.21        3.57      1.54 o 
   0   6   8        2.54        5.49      2.39 o 
   1   6   8        4.16        3.58      1.58 o 
   2   6   8        4.26        3.35      1.61 o 
   3   6   8       12.16       15.99      2.24 o 
   4   6   8        0.94        0.48      1.46 o 
   2   0   9      603.18      559.89      8.32 o 
   4   0   9      245.88      239.11      3.09 o 
   6   0   9      227.40      245.94      3.81 o 
   8   0   9      338.71      337.45      5.18 o 
  10   0   9      261.45      250.56      6.73 o 
  12   0   9      836.20      843.37     15.97 o 
  14   0   9       21.59       36.58      5.38 o 
   0   1   9        6.16        8.73      1.13 o 
   1   1   9       67.65       79.16      1.46 o 
   2   1   9     1188.44     1299.13      8.27 o 
   3   1   9      879.50      965.52      6.61 o 
   4   1   9      180.78      191.08      2.30 o 
   5   1   9      139.29      137.82      1.86 o 
   6   1   9       31.43       27.42      0.99 o 
   7   1   9      538.26      522.01      4.70 o 
   8   1   9      117.70      118.23      2.31 o 
   9   1   9      224.17      224.07      3.73 o 
  10   1   9      267.48      271.83      4.33 o 
  11   1   9       21.63       16.48      1.56 o 
  12   1   9        0.46       -0.43      0.90 o 
  13   1   9       18.19       17.41      1.76 o 
  14   1   9       42.18       41.57      2.53 o 
   1   2   9     3895.22     3917.01     22.03 o 
   2   2   9     1382.27     1367.67      8.90 o 
   3   2   9      849.58      892.79      6.46 o 
   4   2   9       56.55       55.43      1.31 o 
   5   2   9       42.73       42.08      1.28 o 
   6   2   9      286.74      294.98      3.62 o 
   7   2   9       22.27       24.20      1.41 o 
   8   2   9      175.95      167.92      3.48 o 
   9   2   9        9.89        9.39      1.27 o 
  10   2   9      130.73      128.52      3.41 o 
  11   2   9       35.80       38.55      2.19 o 
  12   2   9       11.54        9.81      1.47 o 
  13   2   9        3.33        1.80      1.23 o 
  14   2   9       47.23       47.55      6.23 o 
   0   3   9      212.83      212.23      4.35 o 
   1   3   9      109.48       99.04      1.98 o 
   2   3   9       62.60       69.62      1.88 o 
   3   3   9       78.60       71.22      1.73 o 
   4   3   9        4.84        3.40      0.71 o 
   5   3   9       14.68       14.91      1.15 o 
   6   3   9       79.99       78.61      2.56 o 
   7   3   9       23.43       19.87      1.55 o 
   8   3   9       48.72       43.09      2.12 o 
   9   3   9       35.33       30.99      2.12 o 
  10   3   9       46.84       45.66      2.40 o 
  11   3   9        4.60        4.86      1.33 o 
  12   3   9        9.82       11.30      1.61 o 
  13   3   9       17.52       21.99      2.22 o 
   1   4   9      134.67      129.47      2.88 o 
   2   4   9        8.91        8.24      1.19 o 
   3   4   9       19.83       16.15      2.13 o 
   4   4   9       39.70       33.71      1.88 o 
   5   4   9       18.06       16.47      1.50 o 
   6   4   9      121.32      117.41      2.90 o 
   7   4   9       39.46       42.95      2.24 o 
   8   4   9       38.41       37.08      2.18 o 
   9   4   9       17.74       20.20      1.88 o 
  10   4   9       14.41       13.59      1.95 o 
  11   4   9        8.20       10.87      1.92 o 
   0   5   9      152.40      157.77      6.40 o 
   1   5   9       72.82       72.94      3.23 o 
   2   5   9        9.73        7.64      1.66 o 
   3   5   9       98.45      107.08      3.31 o 
   4   5   9       18.23       17.52      1.98 o 
   5   5   9       26.65       29.90      2.18 o 
   6   5   9        4.37        5.16      1.46 o 
   7   5   9        8.49        8.34      2.27 o 
   8   5   9       14.99       14.94      2.08 o 
   9   5   9        4.77        3.91      1.64 o 
   1   6   9        5.32        3.10      1.99 o 
   2   6   9        3.07        0.32      1.56 o 
   3   6   9        3.53        4.84      1.73 o 
   4   6   9        2.54        0.53      1.58 o 
   0   0  10      674.33      676.46     14.53 o 
   2   0  10      253.46      268.84      3.69 o 
   4   0  10       44.62       41.27      2.59 o 
   6   0  10     2199.37     2122.52     16.37 o 
   8   0  10       90.88       93.30      3.86 o 
  10   0  10      645.55      648.48      9.06 o 
  12   0  10      100.64      109.00      5.44 o 
  14   0  10       21.32       22.91      4.78 o 
   1   1  10      362.69      361.26      4.06 o 
   2   1  10      151.86      171.28      2.43 o 
   3   1  10      618.67      641.82      4.99 o 
   4   1  10       87.61       88.31      1.59 o 
   5   1  10      441.63      453.92      4.39 o 
   6   1  10      134.26      130.21      2.19 o 
   7   1  10      203.56      197.78      2.69 o 
   8   1  10       96.28       93.82      2.10 o 
   9   1  10       46.50       51.35      1.90 o 
  10   1  10       68.35       67.43      2.99 o 
  11   1  10       63.02       58.16      2.23 o 
  12   1  10      113.37      117.90      3.44 o 
  13   1  10       59.42       56.56      2.71 o 
  14   1  10        1.97        2.79      2.00 o 
   0   2  10      638.88      625.21      8.35 o 
   1   2  10       30.95       35.22      1.73 o 
   2   2  10       65.35       63.29      1.36 o 
   3   2  10      591.96      566.04      5.19 o 
   4   2  10      164.73      177.84      3.00 o 
   5   2  10      254.02      266.47      4.87 o 
   6   2  10        9.36        7.63      0.91 o 
   7   2  10       61.17       64.24      1.81 o 
   8   2  10       58.73       57.26      2.06 o 
   9   2  10       42.53       46.11      2.37 o 
  10   2  10       71.18       77.01      3.04 o 
  11   2  10       50.78       48.56      3.69 o 
  12   2  10       31.10       33.95      2.51 o 
  13   2  10       12.28       14.55      2.13 o 
   1   3  10       10.00        8.57      0.80 o 
   2   3  10      401.55      397.26      4.82 o 
   3   3  10      133.05      133.97      2.69 o 
   4   3  10      257.10      238.62      3.32 o 
   5   3  10       88.99       89.97      4.12 o 
   6   3  10       87.44       80.65      2.24 o 
   7   3  10       39.03       32.97      1.85 o 
   8   3  10       11.35        5.94      1.52 o 
   9   3  10       42.38       40.41      2.15 o 
  10   3  10        9.33       10.44      1.65 o 
  11   3  10       11.82       14.00      2.27 o 
  12   3  10        3.01        2.59      1.41 o 
   0   4  10      527.99      556.53      9.05 o 
   1   4  10      280.07      286.59      4.34 o 
   2   4  10      143.35      140.75      3.36 o 
   3   4  10       81.24       82.35      2.64 o 
   4   4  10      140.65      136.67      3.41 o 
   5   4  10      108.19       96.05      2.91 o 
   6   4  10       45.77       40.60      2.12 o 
   7   4  10       50.87       45.73      2.67 o 
   8   4  10        3.29        2.96      1.18 o 
   9   4  10        9.86        5.60      1.34 o 
  10   4  10        3.44        1.96      1.21 o 
  11   4  10       55.15       53.86      3.68 o 
   1   5  10        1.39        1.43      1.34 o 
   2   5  10        0.61       -0.17      0.98 o 
   3   5  10       43.54       41.72      2.37 o 
   4   5  10       61.84       67.40      3.23 o 
   5   5  10       40.94       43.33      2.41 o 
   6   5  10       17.89       19.57      2.43 o 
   7   5  10       15.36       13.89      1.98 o 
   8   5  10       58.20       58.58      3.38 o 
   0   6  10        9.67        6.00      2.67 o 
   1   6  10        0.29        0.90      1.48 o 
   2   6  10        4.63        6.78      1.82 o 
   3   6  10        2.01        0.03      1.61 o 
   2   0  11       91.46       98.06      2.18 o 
   4   0  11      231.88      252.27      5.15 o 
   6   0  11      183.94      198.22      3.19 o 
   8   0  11      278.26      299.14      4.96 o 
  10   0  11      722.19      709.96     10.90 o 
  12   0  11       16.85       20.05      2.99 o 
  14   0  11       58.29       70.29      7.08 o 
   0   1  11      416.37      422.72      6.37 o 
   1   1  11        0.11        2.00      0.51 o 
   2   1  11      275.57      262.20      2.78 o 
   3   1  11      444.25      461.16      4.06 o 
   4   1  11       14.91       19.99      0.88 o 
   5   1  11       56.36       58.13      1.48 o 
   6   1  11      159.20      160.64      2.52 o 
   7   1  11      544.12      534.71      5.38 o 
   8   1  11      340.60      335.52      4.16 o 
   9   1  11       64.21       61.43      2.09 o 
  10   1  11      116.69      109.79      2.83 o 
  11   1  11       55.36       57.10      2.25 o 
  12   1  11        5.47        3.89      1.22 o 
  13   1  11       41.63       40.98      2.78 o 
  14   1  11       54.97       59.61      4.05 o 
   1   2  11      214.40      198.73      2.77 o 
   2   2  11      100.88      101.31      1.74 o 
   3   2  11      218.50      237.63      4.15 o 
   4   2  11      141.10      160.10      2.34 o 
   5   2  11       29.88       28.60      1.24 o 
   6   2  11       67.78       73.68      1.89 o 
   7   2  11       43.72       44.68      1.61 o 
   8   2  11       55.64       48.03      1.92 o 
   9   2  11        6.81        7.43      1.33 o 
  10   2  11      153.48      159.55      4.29 o 
  11   2  11        2.67        2.18      1.20 o 
  12   2  11       30.12       33.27      2.51 o 
  13   2  11       27.64       28.78      2.54 o 
   0   3  11       32.42       34.50      1.81 o 
   1   3  11       31.75       32.25      1.37 o 
   2   3  11      604.52      598.45      6.37 o 
   3   3  11      588.12      580.98      6.71 o 
   4   3  11      220.20      222.71      3.62 o 
   5   3  11      172.89      151.39      3.01 o 
   6   3  11      134.59      132.84      2.92 o 
   7   3  11       70.66       60.85      2.37 o 
   8   3  11        0.25        0.54      0.82 o 
   9   3  11       34.45       31.42      1.99 o 
  10   3  11       45.82       46.26      2.78 o 
  11   3  11        4.62        2.27      1.35 o 
  12   3  11       56.65       57.81      3.30 o 
   1   4  11      104.27      104.65      2.66 o 
   2   4  11       45.21       43.83      2.07 o 
   3   4  11       61.60       59.80      2.34 o 
   4   4  11       18.71       20.76      1.73 o 
   5   4  11       29.16       26.08      1.84 o 
   6   4  11       90.03       76.45      2.77 o 
   7   4  11        1.25        0.15      1.01 o 
   8   4  11       13.70       11.32      1.72 o 
   9   4  11       14.48       10.53      2.59 o 
  10   4  11        6.02        3.71      1.35 o 
   0   5  11       38.56       40.39      6.09 o 
   1   5  11        9.23        8.13      1.64 o 
   2   5  11       24.05       24.18      1.97 o 
   3   5  11       17.36       20.30      1.91 o 
   4   5  11       50.53       52.90      2.88 o 
   5   5  11       35.89       38.31      2.64 o 
   6   5  11       64.04       69.09      3.44 o 
   7   5  11       32.94       30.82      2.92 o 
   8   5  11        3.71        2.85      1.55 o 
   1   6  11       27.05       27.90      2.71 o 
   0   0  12     4034.18     3975.38     64.25 o 
   2   0  12      495.46      457.05      5.57 o 
   4   0  12      289.27      283.58      4.24 o 
   6   0  12      312.88      302.17      4.23 o 
   8   0  12      437.60      433.83      7.65 o 
  10   0  12      269.34      272.76      6.35 o 
  12   0  12       12.12       10.34      2.41 o 
  14   0  12       64.28       88.05      8.11 o 
   1   1  12       74.81       70.41      1.57 o 
   2   1  12      406.27      405.58      3.75 o 
   3   1  12      131.01      132.90      2.03 o 
   4   1  12      105.34      104.65      1.85 o 
   5   1  12       49.45       49.36      1.41 o 
   6   1  12      328.63      320.86      3.99 o 
   7   1  12      227.62      222.26      3.18 o 
   8   1  12      251.88      256.76      3.90 o 
   9   1  12       72.65       73.95      2.27 o 
  10   1  12       44.60       42.35      1.91 o 
  11   1  12        7.39        8.84      1.25 o 
  12   1  12      143.65      134.35      4.83 o 
  13   1  12       69.30       79.82      3.66 o 
  14   1  12       14.60       10.22      2.41 o 
   0   2  12       95.23      101.92      5.01 o 
   1   2  12       17.86       17.99      0.99 o 
   2   2  12       93.06       84.60      1.86 o 
   3   2  12      192.25      193.54      2.58 o 
   4   2  12       46.06       45.14      1.34 o 
   5   2  12       38.41       41.24      1.76 o 
   6   2  12       27.58       26.72      1.29 o 
   7   2  12       15.13       14.96      1.11 o 
   8   2  12        5.43        5.04      0.89 o 
   9   2  12       48.74       47.95      3.59 o 
  10   2  12       31.84       33.56      2.31 o 
  11   2  12        2.07        1.57      1.15 o 
  12   2  12        2.40        1.85      1.75 o 
  13   2  12       16.55       10.53      1.94 o 
   1   3  12      866.82      855.54      7.49 o 
   2   3  12      304.24      291.39      4.48 o 
   3   3  12      647.86      633.63      7.49 o 
   4   3  12       16.42       16.95      1.25 o 
   5   3  12       18.00       17.02      1.27 o 
   6   3  12      293.48      260.85      5.78 o 
   7   3  12       77.00       67.09      2.45 o 
   8   3  12       62.98       61.36      2.50 o 
   9   3  12       14.18       15.24      1.58 o 
  10   3  12       15.27       18.45      3.03 o 
  11   3  12        1.93        2.32      1.34 o 
  12   3  12        1.43        0.20      1.43 o 
   0   4  12      125.75      122.01      5.21 o 
   1   4  12       12.97       12.06      1.22 o 
   2   4  12       18.69       20.06      1.60 o 
   3   4  12        5.34        4.74      1.05 o 
   4   4  12       13.70       11.48      1.41 o 
   5   4  12       53.97       45.36      2.30 o 
   6   4  12       63.17       64.42      2.66 o 
   7   4  12        3.36        1.35      1.17 o 
   8   4  12        7.97        4.91      1.47 o 
   9   4  12        3.88        5.70      1.57 o 
  10   4  12        0.85        0.79      2.11 o 
   1   5  12        7.25        6.30      1.58 o 
   2   5  12       11.54       11.99      1.60 o 
   3   5  12       10.46       11.57      1.80 o 
   4   5  12       19.73       21.91      2.16 o 
   5   5  12       32.31       38.11      2.68 o 
   6   5  12       41.06       42.53      2.92 o 
   7   5  12        2.38        1.73      1.60 o 
   2   0  13      784.70      778.37     14.42 o 
   4   0  13     1245.14     1254.25     14.54 o 
   6   0  13      744.60      711.21      8.53 o 
   8   0  13     1094.26     1143.75     14.63 o 
  10   0  13       21.38       21.68      2.41 o 
  12   0  13       87.55       87.93     10.91 o 
   0   1  13      100.44      100.51      3.04 o 
   1   1  13       28.89       28.87      1.14 o 
   2   1  13       12.00       11.35      0.83 o 
   3   1  13       49.13       54.23      1.37 o 
   4   1  13       46.86       45.54      1.39 o 
   5   1  13       53.98       48.16      1.46 o 
   6   1  13       15.55       18.28      1.07 o 
   7   1  13      166.79      167.96      2.81 o 
   8   1  13      133.44      135.04      3.18 o 
   9   1  13      292.07      293.82      5.33 o 
  10   1  13       27.54       31.06      2.24 o 
  11   1  13       20.75       24.30      1.96 o 
  12   1  13       40.44       42.79      2.85 o 
  13   1  13      103.29      114.60      4.26 o 
   1   2  13        4.08        6.73      1.05 o 
   2   2  13       33.95       32.96      1.29 o 
   3   2  13       38.05       40.56      1.40 o 
   4   2  13      150.56      157.46      2.68 o 
   5   2  13       44.03       44.62      1.57 o 
   6   2  13        8.99        7.78      0.93 o 
   7   2  13       34.71       33.74      1.63 o 
   8   2  13       44.22       43.23      1.84 o 
   9   2  13        0.23        0.84      0.99 o 
  10   2  13       32.77       29.56      2.22 o 
  11   2  13       13.79       14.54      1.89 o 
  12   2  13        3.41        3.43      1.48 o 
  13   2  13       15.88       17.94      2.67 o 
   0   3  13     3112.08     3095.82     26.99 o 
   1   3  13      222.64      215.57      3.37 o 
   2   3  13      182.74      178.85      3.31 o 
   3   3  13      195.39      190.39      3.47 o 
   4   3  13      185.58      178.39      3.37 o 
   5   3  13        4.08        4.11      0.91 o 
   6   3  13       15.94       15.39      1.51 o 
   7   3  13        4.10        2.42      0.96 o 
   8   3  13       57.04       60.77      2.91 o 
   9   3  13        5.46        4.59      1.17 o 
  10   3  13       28.96       31.13      2.46 o 
  11   3  13        6.50        8.77      1.72 o 
   1   4  13        5.04        4.39      0.99 o 
   2   4  13        6.35        7.22      1.75 o 
   3   4  13       14.16       12.25      1.45 o 
   4   4  13        1.89        1.19      0.93 o 
   5   4  13        3.12        4.41      1.17 o 
   6   4  13       18.01       16.31      1.64 o 
   7   4  13       28.20       27.51      3.63 o 
   8   4  13        4.01        6.07      1.54 o 
   9   4  13        0.40       -0.34      1.29 o 
  10   4  13       20.69       31.29      3.92 o 
   0   5  13        7.01        5.95      2.26 o 
   1   5  13       14.89       13.26      1.90 o 
   2   5  13        0.68       -0.66      1.07 o 
   3   5  13        5.13        4.24      1.28 o 
   4   5  13        9.28        7.81      1.69 o 
   5   5  13       17.47       15.97      2.02 o 
   6   5  13       18.20       20.66      2.32 o 
   7   5  13        5.06        2.96      2.39 o 
   0   0  14     1720.93     1679.77     31.62 o 
   2   0  14      448.78      511.57      7.15 o 
   4   0  14      260.73      260.92     12.79 o 
   6   0  14      842.55      842.63     11.41 o 
   8   0  14      220.81      234.74      5.63 o 
  10   0  14      259.78      267.34      6.46 o 
  12   0  14        8.75       13.42      2.89 o 
   1   1  14        2.38        3.27      0.60 o 
   2   1  14       62.06       63.22      1.63 o 
   3   1  14        3.03        1.87      0.54 o 
   4   1  14        1.55        1.64      0.55 o 
   5   1  14      109.52      107.13      2.78 o 
   6   1  14       66.22       70.54      1.85 o 
   7   1  14      115.25      115.23      2.39 o 
   8   1  14      195.26      196.09      4.53 o 
   9   1  14        1.79        3.09      1.09 o 
  10   1  14        0.21        1.40      1.17 o 
  11   1  14       43.46       47.59      2.81 o 
  12   1  14      123.13      130.66      5.08 o 
  13   1  14       20.16       20.11      2.70 o 
   0   2  14       39.44       40.42      2.24 o 
   1   2  14       34.01       34.60      1.36 o 
   2   2  14       51.17       48.88      1.66 o 
   3   2  14      225.08      201.25      3.10 o 
   4   2  14       41.78       38.88      1.55 o 
   5   2  14        2.25        2.07      0.83 o 
   6   2  14       11.58       11.33      1.04 o 
   7   2  14       23.19       19.79      1.38 o 
   8   2  14       40.71       37.76      1.79 o 
   9   2  14      100.79       93.08      3.30 o 
  10   2  14       11.97       12.83      2.88 o 
  11   2  14       32.60       30.01      2.44 o 
  12   2  14       20.05       25.67      2.91 o 
   1   3  14      384.82      380.78      4.68 o 
   2   3  14       43.54       44.01      2.04 o 
   3   3  14      458.56      446.78      5.66 o 
   4   3  14      371.26      349.18      4.95 o 
   5   3  14       10.36       12.47      1.55 o 
   6   3  14       60.29       52.99      2.58 o 
   7   3  14       26.06       21.68      1.79 o 
   8   3  14       10.36        9.85      1.63 o 
   9   3  14       35.00       35.41      2.57 o 
  10   3  14        7.77        6.09      1.86 o 
  11   3  14        3.71        9.89      1.87 o 
   0   4  14       24.75       26.70      2.70 o 
   1   4  14        9.07        9.76      1.20 o 
   2   4  14        1.58        2.57      0.99 o 
   3   4  14        3.10        2.36      1.02 o 
   4   4  14       27.16       27.11      1.97 o 
   5   4  14       18.90       13.01      1.56 o 
   6   4  14       22.65       17.96      2.05 o 
   7   4  14       25.60       25.83      2.40 o 
   8   4  14        0.75        0.02      1.28 o 
   9   4  14        0.21       -0.79      1.26 o 
   1   5  14        1.79        1.18      1.37 o 
   2   5  14        1.43        3.02      1.25 o 
   3   5  14        0.80        1.14      1.27 o 
   4   5  14        1.09        1.74      1.47 o 
   5   5  14       16.08       17.04      2.17 o 
   6   5  14       17.48       23.32      3.76 o 
   2   0  15      195.03      204.39     10.13 o 
   4   0  15      221.33      215.44      6.11 o 
   6   0  15      733.85      727.66     13.13 o 
   8   0  15       47.34       50.99      4.99 o 
  10   0  15      119.80      127.13      4.55 o 
  12   0  15       16.03       17.65      3.10 o 
   0   1  15      117.40      109.48      3.44 o 
   1   1  15      124.96      120.10      2.32 o 
   2   1  15       65.71       70.21      1.80 o 
   3   1  15       26.75       21.48      1.34 o 
   4   1  15        3.33        4.43      0.71 o 
   5   1  15       27.75       30.17      1.32 o 
   6   1  15      141.30      150.70      2.71 o 
   7   1  15      117.62      114.06      2.70 o 
   8   1  15        9.99       10.06      1.46 o 
   9   1  15       44.27       45.50      2.54 o 
  10   1  15       56.75       56.54      4.54 o 
  11   1  15      146.76      162.68      4.78 o 
  12   1  15        4.84        5.40      3.15 o 
   1   2  15       82.72       78.93      2.00 o 
   2   2  15       96.42       99.61      2.75 o 
   3   2  15      358.27      358.51      4.82 o 
   4   2  15       95.18       89.14      2.15 o 
   5   2  15        6.22        5.95      0.97 o 
   6   2  15       20.24       18.91      1.41 o 
   7   2  15       48.49       46.97      1.94 o 
   8   2  15       41.29       41.87      1.90 o 
   9   2  15        6.47        6.87      1.42 o 
  10   2  15       13.19       13.65      1.78 o 
  11   2  15       18.45       20.14      2.56 o 
  12   2  15        4.51        7.79      2.73 o 
   0   3  15      188.66      194.74      4.36 o 
   1   3  15       82.74       79.07      2.16 o 
   2   3  15      138.57      138.07      3.03 o 
   3   3  15       90.87       81.86      2.40 o 
   4   3  15       89.98       84.31      2.48 o 
   5   3  15      133.78      121.09      2.97 o 
   6   3  15        0.42        0.19      0.91 o 
   7   3  15        0.87        0.78      0.96 o 
   8   3  15       26.98       24.81      3.21 o 
   9   3  15        4.87        8.67      2.36 o 
  10   3  15       15.33       20.06      2.60 o 
  11   3  15        9.11        5.70      3.21 o 
   1   4  15        9.76       11.53      1.36 o 
   2   4  15       32.46       29.68      1.91 o 
   3   4  15       37.64       38.78      2.22 o 
   4   4  15       52.90       54.84      2.57 o 
   5   4  15       57.86       50.05      2.50 o 
   6   4  15       42.13       37.36      2.31 o 
   7   4  15        6.74        5.77      1.59 o 
   8   4  15        2.06        1.29      1.43 o 
   9   4  15        0.91       -0.40      1.60 o 
   0   5  15       14.94       15.93      3.00 o 
   1   5  15       11.26       10.33      1.88 o 
   2   5  15        6.30        5.81      1.48 o 
   3   5  15       14.91       17.14      1.92 o 
   4   5  15       17.68       22.86      2.35 o 
   5   5  15       27.85       35.85      2.79 o 
   0   0  16      437.18      425.08     12.66 o 
   2   0  16       34.27       37.99      2.74 o 
   4   0  16       71.19       67.08      3.48 o 
   6   0  16      660.82      642.50     12.41 o 
   8   0  16      157.31      146.29      4.56 o 
  10   0  16      187.11      195.09      7.23 o 
  12   0  16       53.62       62.82      4.93 o 
   1   1  16      122.95      129.99      2.49 o 
   2   1  16       92.35       94.80      2.16 o 
   3   1  16        7.57        7.06      0.88 o 
   4   1  16      149.20      147.27      2.89 o 
   5   1  16       34.44       36.45      1.62 o 
   6   1  16        2.94        1.62      0.73 o 
   7   1  16       45.98       44.57      2.30 o 
   8   1  16       38.70       40.08      2.38 o 
   9   1  16       35.12       37.91      3.60 o 
  10   1  16       24.80       26.04      3.25 o 
  11   1  16       24.36       23.95      2.34 o 
  12   1  16        1.26        4.36      1.84 o 
   0   2  16      580.64      567.33      9.10 o 
   1   2  16       21.68       18.34      1.21 o 
   2   2  16      291.82      287.93      3.98 o 
   3   2  16      149.43      155.77      2.91 o 
   4   2  16      131.74      129.38      2.92 o 
   5   2  16      124.34      116.74      2.86 o 
   6   2  16        0.31        1.12      0.83 o 
   7   2  16      112.88      106.75      3.08 o 
   8   2  16        0.38        1.23      0.94 o 
   9   2  16       59.52       67.62      3.61 o 
  10   2  16       21.90       20.29      2.58 o 
  11   2  16        6.28        4.96      1.89 o 
   1   3  16       34.81       34.91      1.58 o 
   2   3  16       22.68       19.94      1.65 o 
   3   3  16       29.78       26.23      1.82 o 
   4   3  16        1.31        0.75      0.87 o 
   5   3  16        1.54        0.31      1.24 o 
   6   3  16       19.97       13.82      1.57 o 
   7   3  16        4.90        4.04      1.20 o 
   8   3  16       13.22        9.35      1.72 o 
   9   3  16       30.31       34.77      3.08 o 
  10   3  16        4.00        7.40      3.23 o 
   0   4  16       50.81       55.02      5.41 o 
   1   4  16       19.28       14.46      1.76 o 
   2   4  16       56.01       50.18      2.26 o 
   3   4  16       59.55       56.17      2.61 o 
   4   4  16       84.93       89.30      3.17 o 
   5   4  16       23.23       21.41      1.96 o 
   6   4  16       56.63       58.79      2.79 o 
   7   4  16       24.62       17.33      2.17 o 
   8   4  16        0.13       -1.74      1.24 o 
   1   5  16       31.81       31.02      2.67 o 
   2   5  16       14.54       19.97      2.03 o 
   3   5  16       15.78       20.79      2.10 o 
   4   5  16       24.91       36.07      4.15 o 
   2   0  17       24.36       27.55      2.58 o 
   4   0  17       85.81       75.45      3.81 o 
   6   0  17      552.58      579.71     28.30 o 
   8   0  17      132.97      135.48      5.58 o 
  10   0  17      152.90      150.54      6.11 o 
  12   0  17       16.16       18.38      3.39 o 
   0   1  17      284.28      306.71      6.44 o 
   1   1  17      124.70      123.52      2.58 o 
   2   1  17       30.71       28.47      1.38 o 
   3   1  17       82.76       79.84      2.51 o 
   4   1  17      114.13      116.14      3.04 o 
   5   1  17       98.67       94.95      2.78 o 
   6   1  17        1.30        0.73      0.72 o 
   7   1  17      167.70      177.66      3.52 o 
   8   1  17       66.01       65.43      2.90 o 
   9   1  17       51.85       54.26      3.79 o 
  10   1  17       75.51       79.10      3.46 o 
  11   1  17        4.50        4.02      1.50 o 
  12   1  17        3.31        7.49      2.20 o 
   1   2  17      540.72      516.96      5.71 o 
   2   2  17      385.28      370.99      4.71 o 
   3   2  17      155.58      152.90      3.46 o 
   4   2  17      100.02       94.50      2.37 o 
   5   2  17        8.01        8.38      1.18 o 
   6   2  17       79.83       70.86      3.21 o 
   7   2  17       11.10       10.75      1.37 o 
   8   2  17        9.44       11.52      1.71 o 
   9   2  17       12.65       14.69      4.37 o 
  10   2  17        0.05        3.90      2.07 o 
  11   2  17       18.67       23.32      7.41 o 
   0   3  17       69.84       67.49      2.77 o 
   1   3  17        4.52        4.92      1.00 o 
   2   3  17       18.30       16.81      1.41 o 
   3   3  17        8.94        8.12      1.11 o 
   4   3  17        6.01        3.64      0.98 o 
   5   3  17       20.63       18.77      1.98 o 
   6   3  17       33.17       30.13      2.05 o 
   7   3  17       10.90        8.65      1.46 o 
   8   3  17       26.29       26.03      2.35 o 
   9   3  17       24.39       31.63      2.96 o 
   1   4  17       53.18       56.37      2.38 o 
   2   4  17        6.94        4.08      1.14 o 
   3   4  17       39.78       34.20      2.24 o 
   4   4  17       25.22       23.39      1.99 o 
   5   4  17       10.05        9.16      2.88 o 
   6   4  17       25.63       23.96      2.09 o 
   7   4  17       20.79       24.35      2.51 o 
   0   5  17        2.43        1.68      2.20 o 
   1   5  17        2.28        3.09      1.91 o 
   2   5  17       26.93       27.96      2.35 o 
   0   0  18      116.31      109.01      6.40 o 
   2   0  18       18.28       23.70      2.56 o 
   4   0  18       11.87       10.05      3.84 o 
   6   0  18      116.26      114.09      5.07 o 
   8   0  18       45.32       50.11      3.79 o 
  10   0  18       31.71       36.16      5.44 o 
   1   1  18        9.84        9.63      1.02 o 
   2   1  18       30.97       29.24      2.10 o 
   3   1  18      184.70      196.84      4.04 o 
   4   1  18       58.85       58.56      2.33 o 
   5   1  18      139.72      135.35      4.11 o 
   6   1  18       69.31       69.25      2.58 o 
   7   1  18       41.05       46.77      2.91 o 
   8   1  18       73.19       80.78      3.27 o 
   9   1  18       46.99       43.93      2.72 o 
  10   1  18        8.32       10.31      1.92 o 
  11   1  18        7.89        7.13      1.75 o 
   0   2  18      191.70      187.92      4.36 o 
   1   2  18        8.31        5.23      0.91 o 
   2   2  18       10.48       11.96      1.14 o 
   3   2  18      105.64      106.50      3.30 o 
   4   2  18       57.39       64.37      2.07 o 
   5   2  18       23.98       24.74      1.67 o 
   6   2  18       42.35       42.92      2.54 o 
   7   2  18        1.25        1.51      1.09 o 
   8   2  18       63.11       61.11      3.68 o 
   9   2  18       28.67       26.39      3.67 o 
  10   2  18       18.50       16.16      3.14 o 
   1   3  18        1.26        0.94      0.76 o 
   2   3  18        3.87        3.14      0.97 o 
   3   3  18        4.61        3.77      1.14 o 
   4   3  18        3.37        2.58      0.96 o 
   5   3  18       14.41       14.10      1.48 o 
   6   3  18        9.50        8.42      1.51 o 
   7   3  18        0.07        1.52      1.20 o 
   8   3  18        9.73        8.70      1.80 o 
   9   3  18       15.64       19.22      2.62 o 
   0   4  18      117.06      103.52      4.36 o 
   1   4  18      111.46      115.11      3.20 o 
   2   4  18        4.12        5.81      1.24 o 
   3   4  18        4.65        3.57      1.26 o 
   4   4  18       26.88       21.87      2.05 o 
   5   4  18       14.52       10.97      1.86 o 
   6   4  18       54.22       61.27      4.11 o 
   2   0  19       38.04       39.57      3.68 o 
   4   0  19       15.10       11.96      2.06 o 
   6   0  19       64.21       59.85      3.93 o 
   8   0  19       77.32       84.54      4.97 o 
  10   0  19       19.45       17.72      4.64 o 
   0   1  19       31.19       30.44      2.50 o 
   1   1  19       53.42       57.88      2.32 o 
   2   1  19       75.43       77.09      2.63 o 
   3   1  19      217.26      216.31      4.40 o 
   4   1  19      224.76      218.41      4.45 o 
   5   1  19       93.69       98.45      3.06 o 
   6   1  19       51.23       52.04      2.82 o 
   7   1  19        0.49        0.35      1.10 o 
   8   1  19       14.75       19.68      2.63 o 
   9   1  19       35.93       31.04      5.16 o 
  10   1  19       26.80       22.21      2.69 o 
   1   2  19       88.77       88.03      2.51 o 
   2   2  19      164.82      162.63      3.19 o 
   3   2  19       45.81       44.50      1.86 o 
   4   2  19       78.98       72.13      2.77 o 
   5   2  19       40.13       43.15      2.57 o 
   6   2  19       38.87       32.81      2.40 o 
   7   2  19       31.33       32.69      2.46 o 
   8   2  19        2.46       -0.27      1.29 o 
   9   2  19       35.50       31.53      5.91 o 
  10   2  19        8.66        5.56      3.51 o 
   0   3  19       47.30       54.10      2.74 o 
   1   3  19       12.75       12.76      1.23 o 
   2   3  19       18.54       20.91      1.62 o 
   3   3  19        7.90        9.55      1.27 o 
   4   3  19       11.25       13.68      2.27 o 
   5   3  19        2.81        3.00      1.06 o 
   6   3  19        2.91        2.86      1.21 o 
   7   3  19        3.84        5.21      1.53 o 
   8   3  19        2.07        3.37      1.82 o 
   1   4  19        2.28        1.64      1.09 o 
   2   4  19       18.66       19.24      2.67 o 
   3   4  19       25.37       28.91      2.48 o 
   4   4  19        2.42        1.29      1.31 o 
   5   4  19        1.98        1.84      1.38 o 
   0   0  20       67.03       76.01      5.94 o 
   2   0  20        9.81       10.55      2.09 o 
   4   0  20        8.09        9.28      1.98 o 
   6   0  20       39.60       41.44      3.54 o 
   8   0  20        0.65       -1.81      1.36 o 
  10   0  20       13.51       17.38      4.72 o 
   1   1  20       48.04       47.34      2.63 o 
   2   1  20       21.23       22.79      1.76 o 
   3   1  20       76.78       77.59      2.77 o 
   4   1  20       76.38       78.12      2.78 o 
   5   1  20      141.51      144.08      3.78 o 
   6   1  20       79.50       78.63      2.94 o 
   7   1  20       11.75       15.68      2.21 o 
   8   1  20       77.43       81.42      6.28 o 
   9   1  20       19.81       17.00      4.14 o 
  10   1  20       17.40       17.61      2.58 o 
   0   2  20       80.41       84.77      3.72 o 
   1   2  20        4.49        5.17      1.10 o 
   2   2  20       86.33       83.55      2.73 o 
   3   2  20       21.41       15.88      2.38 o 
   4   2  20       46.17       46.01      2.73 o 
   5   2  20        2.79        4.49      1.94 o 
   6   2  20       33.41       30.51      2.83 o 
   7   2  20       23.31       13.80      1.91 o 
   8   2  20       14.11       18.21      2.54 o 
   9   2  20       19.22       19.73      3.38 o 
   1   3  20        1.32       -0.22      0.82 o 
   2   3  20        1.62        1.32      0.97 o 
   3   3  20        2.84        1.99      1.11 o 
   4   3  20        8.71        8.72      2.10 o 
   5   3  20        0.33       -1.21      1.02 o 
   6   3  20       17.04       16.85      2.01 o 
   7   3  20        5.50        2.99      2.43 o 
   0   4  20       70.19       71.04      3.91 o 
   1   4  20       32.11       39.04      2.28 o 
   2   4  20       21.68       24.38      1.98 o 
   3   4  20       14.09       18.99      2.28 o 
   4   4  20        9.23        8.00      1.68 o 
   2   0  21       24.63       23.24      5.16 o 
   4   0  21       12.61       10.22      2.63 o 
   6   0  21       19.10       15.41      2.80 o 
   8   0  21       12.13       13.80      2.70 o 
   0   1  21      475.71      471.63     11.09 o 
   1   1  21       53.65       47.16      2.63 o 
   2   1  21       90.16       93.75      3.38 o 
   3   1  21       33.06       36.40      2.22 o 
   4   1  21      151.36      154.98      3.99 o 
   5   1  21      195.45      200.75      4.59 o 
   6   1  21       41.03       38.49      2.34 o 
   7   1  21       29.39       25.58      2.74 o 
   8   1  21        7.54        7.00      2.40 o 
   9   1  21       38.46       42.86      3.47 o 
   1   2  21       51.42       57.15      2.39 o 
   2   2  21       79.87       82.13      2.74 o 
   3   2  21        1.93        1.07      1.03 o 
   4   2  21        3.53        2.59      1.40 o 
   5   2  21       18.47       15.99      2.06 o 
   6   2  21       13.13       15.87      2.01 o 
   7   2  21       16.10       15.83      2.10 o 
   8   2  21       27.62       26.72      2.95 o 
   0   3  21        6.92        5.69      2.17 o 
   1   3  21        1.39        0.26      0.88 o 
   2   3  21        0.41       -0.16      0.91 o 
   3   3  21       23.37       23.86      1.87 o 
   4   3  21        1.60        0.64      1.10 o 
   5   3  21        8.12        9.27      1.67 o 
   6   3  21        4.25        5.26      2.10 o 
   1   4  21        6.97        6.57      1.47 o 
   0   0  22        7.87       13.10      3.47 o 
   2   0  22        9.27       10.51      2.32 o 
   4   0  22       11.39        9.30      4.17 o 
   6   0  22      129.23      134.01      6.07 o 
   8   0  22        5.63        5.02      2.69 o 
   1   1  22      110.99      115.99      3.87 o 
   2   1  22       45.68       43.43      2.62 o 
   3   1  22       69.38       67.20      3.13 o 
   4   1  22       58.91       64.94      4.97 o 
   5   1  22       19.68       19.97      2.11 o 
   6   1  22       45.51       43.13      2.78 o 
   7   1  22       12.64       13.12      2.27 o 
   8   1  22        4.72        7.49      2.85 o 
   0   2  22       19.04       15.86      2.30 o 
   1   2  22       10.98       11.64      1.41 o 
   2   2  22       20.48       21.16      2.06 o 
   3   2  22       23.19       25.64      2.05 o 
   4   2  22       38.53       43.01      3.26 o 
   5   2  22       12.64       10.83      1.89 o 
   6   2  22        3.58        1.17      1.55 o 
   7   2  22       32.29       31.58      2.75 o 
   1   3  22        1.33       -0.78      0.92 o 
   2   3  22        0.57        0.87      1.09 o 
   3   3  22        8.68       10.55      1.73 o 
   4   3  22        4.97        5.44      1.63 o 
   5   3  22        5.31        2.87      1.71 o 
   2   0  23      103.29      115.53      5.61 o 
   4   0  23       39.48       43.09      3.92 o 
   6   0  23       48.53       55.95      7.95 o 
   8   0  23       22.24       26.97      3.57 o 
   0   1  23       63.22       59.20      4.44 o 
   1   1  23       11.30       12.88      1.83 o 
   2   1  23       10.28       11.61      1.76 o 
   3   1  23       14.66       13.62      1.85 o 
   4   1  23       13.94       14.04      2.75 o 
   5   1  23        4.06        2.70      2.31 o 
   6   1  23        2.48        0.42      1.52 o 
   7   1  23       28.37       32.46      3.14 o 
   1   2  23       22.22       24.08      1.95 o 
   2   2  23        9.22        7.24      1.47 o 
   3   2  23       79.55       87.52      3.84 o 
   4   2  23       42.90       43.56      2.97 o 
   5   2  23        8.66        7.32      2.21 o 
   6   2  23        7.97        7.68      2.93 o 
   0   3  23        2.14        0.30      1.63 o 
   1   3  23        2.32        1.70      1.12 o 
   2   3  23       14.42       14.62      1.75 o 
   3   3  23       25.20       22.78      2.26 o 
   0   0  24       17.26       17.36      4.27 o 
   2   0  24       96.93      102.55      5.49 o 
   4   0  24      139.99      162.05      6.88 o 
   6   0  24      127.67      139.67      6.63 o 
   1   1  24       45.69       47.65      3.35 o 
   2   1  24       13.19       13.05      1.90 o 
   3   1  24       13.88       12.26      1.83 o 
   4   1  24        8.35        8.86      2.61 o 
   5   1  24        6.80        7.55      2.30 o 
   6   1  24       10.49        5.51      1.96 o 
   0   2  24        2.79       -0.03      1.52 o 
   1   2  24        3.15        0.78      1.25 o 
   2   2  24        1.67        0.17      1.08 o 
   3   2  24       53.92       59.35      3.47 o 
   4   2  24       17.84       19.29      2.39 o 
   2   0  25      106.71      126.94      6.28 o 
   4   0  25       22.46       27.78      5.96 o 
   0   1  25        6.82        4.23      5.51 o 
   1   1  25        4.07        4.58      1.46 o 
   2   1  25        5.33        4.79      1.52 o 
   3   1  25        1.38       -0.73      1.18 o 
   4   1  25        3.00        2.43      1.41 o 
   1   2  25        8.18        8.48      2.55 o 
   2   2  25        4.43        3.05      1.62 o 
   0   0  26      380.86      414.79     16.98 o 
   2   0  26       41.45       42.03      4.28 o 
   1   1  26        0.44        1.63      1.35 o 
   2   1  26        5.93       11.23      2.81 o 
                                                 
